# Supplementary material for: Prescribing Errors and Pharmacist Interventions in Paediatric Primary Health Care in Saudi Arabia: A Mixed-Methods Study
Source: Healthcare (Basel). 2026 Mar 22;14(6):810. doi: 10.3390/healthcare14060810 (PMC13026935; doi:10.3390/healthcare14060810)
Supplement: Supplementary file 1 [file healthcare-14-00810-s001.zip]

Archive with 1 entries (1 files):
- healthcare-4149282-supplementary.pdf
